# Supplementary material for: The characterisation of microsatellite markers reveals tetraploidy in the Greater Water Parsnip, Sium latifolium (Apiaceae)
Source: BMC Res Notes. 2017 Jun 12;10:204. doi: 10.1186/s13104-017-2528-6 (PMC5469066; doi:10.1186/s13104-017-2528-6)
Supplement: Supplementary file 1 — Additional file 1. Genotypes of tested individuals: Complete genotyping data of individuals characterised in marker selection. [file 13104_2017_2528_MOESM1_ESM.xls]

## Sheet: Sheet1
			GWP0014.	GWP0014.	GWP0014.	GWP0014.	GWP0025.	GWP0025.	GWP0025.	GWP0025.	GWP0030.	GWP0030.	GWP0030.	GWP0030.	GWP0089.	GWP0089.	GWP0089.	GWP0089.	GWP0130.	GWP0130.	GWP0130.	GWP0130.	GWP0133.	GWP0133.	GWP0133.	GWP0133.	GWP0178.	GWP0178.	GWP0178.	GWP0178.	GWP0226.	GWP0226.	GWP0226.	GWP0226.	GWP0268.	GWP0268.	GWP0268.	GWP0268.	GWP0318.	GWP0318.	GWP0318.	GWP0318.	GWP0319.	GWP0319.	GWP0319.	GWP0319.	GWP0373.	GWP0373.	GWP0373.
Sample	Population	Region	1	2	3	4	1	2	3	4	1	2	3	4	1	2	3	4	1	2	3	4	1	2	3	4	1	2	3	4	1	2	3	4	1	2	3	4	1	2	3	4	1	2	3	4	1	2	3
Individual from which the microsatellite sequences were isolated
I50	Wickhampton	Norfolk	191	193	195		133	151	155	165	230	232	240		180	188	194		244	248	250		130	139	151	155	203	207	224		104	110	112		167	182			132	141			135	142	147		93	106	108
Individuals used for PCR temperature gradient testing
G15	Sutton	Norfolk	191	208			131	149	151		222	230	240		182	186	190		246	248	250		130	151	155		205	209	224		108	110	114	135	167	173	177						146
I08	Wickhampton	Norfolk	189	191	193	213	135	149			234	242			180	186	194	204	246	248			130	151			203	205	224		106	114	133		167	175	179	182	147	158			135	142	144	151	93	98	100
6 unrelated individuals used initially to test for polymorphism
B12	Tophill Low	Yorkshire					149	151	167	171	234	242			180	188			246				130	159			199	203			117	135			171	175			154	166	170		135	143	156		93	98	104
C12	Ouse Washes	Cambridgeshire	189	193	201						216	222	232	236	188	190	192	204					130	151			203	204			110	112	133		173	175			128								93	110	115
D15	Dowels	Kent	189	193	210		144	149	153	167	213	224	234		186	188	192		241	246	252		130	151			203	208			115	131	135		171	173	177		132	138	147		127	143	147	153	104	106	108
E33	Southlake Moor	Somerset	189	201	208		149	151	161		228	230	234	236	186	188			246	250	254		130	137	152		203	204	210		110	112	117	133	167	173	179		158				135	147	156		93	108	110
F20	Cantley	Norfolk	191	204			144	149	177		230				186	188	204		248	250	252		130	151	152		207	224			104	112			167	171	177		158				147	153			100	108	110
G10	Sutton	Norfolk	191	213			131	149	151		226	230	232		182	188	190		246	248	250		130	151	155		205	207			108	110	112	117	167	173	175		164				144	146			93	110	117
24 individuals from one population
I01	Wickhampton	Norfolk	191	193	213		135	149	179		230	234	238	240	180	186	204		246	248			151				203	224			112	119	133		175	179			141	158			142	144			93	106
I02	Wickhampton	Norfolk	191	193	208	213	133	155	163		202	225	232		182	186	188		246	248	252		139	151	155		203	224			110	131	133		165	167	177		160	166			142	144	153		104	108	114
I03	Wickhampton	Norfolk	191	193	208		135	146			234	240			180	186	188	194	246				130	151			204	207	224		106	114	119		175	177			141	158			135	142	144		93	104	106
I04	Wickhampton	Norfolk	189	191	193		144	149	155		229	240			180	188			248	250			130	139	151		204	210	224		104	112	119		167	177							133	142	153
I05	Wickhampton	Norfolk	191	195	197		145	149	155	179	225	230	232	238	180	186	188		242	248	250		139	151	155		203	207	224		114	133			167	179			132	158			135	142	144		93	100	112
I06	Wickhampton	Norfolk	189	193	201		133	135			240	242			186	188	194						130	148	151		203	207	224		106	114			167	182			141	158	162		142	144	147		93	104
I07	Wickhampton	Norfolk	189	193	201	213	135	144	155		229	242			180	186			244	248	252		130	139	151		205	210	224		104	112	119		167	175			158	162	166		135	142	144	153	98	104	115
I10	Wickhampton	Norfolk	189	197	213		133	135	155	163	204	234	240		180	182	188	198	246	250	254		130	155			203	207	220		104	112	131	133	175	177			132	141			144	153			93	104	108
I11	Wickhampton	Norfolk	201	206	208	213	135	161	163		225	234	240		182	186	188	198	242	244	248	252	130	155	157		203	204	224		94	106	121	137	175	175			138	141			143	144	147	151	93	106	108
I13	Wickhampton	Norfolk	189	195	213		135	149	161	163	204	234			180	182	186	198	248	252			130	155	157		406	408	414		104	112	119	133	167	175			141	151	166		142	144	147		93	106	108
I15	Wickhampton	Norfolk	189	193	213		133	135	155	163	202	232	240		182	188			246	248	252						203	209	224		110	112	131		167	177			141	166			142	144	153
I16	Wickhampton	Norfolk	189	191	193	213	135	149			234	242			180	186	194	204	246	248			130	151			203	204	224		106	114	133		175	179	182		147	156	158		135	142	144	151	94	98	100
I17	Wickhampton	Norfolk	191	193	208	213	133	155	163		202	225	232		182	186	188		248	252			139	151	155		203	209	224		110	131	133		165	167	177		160	166			142	144	153		104	108	115
I18	Wickhampton	Norfolk	189	193	213		133	135	155	163	202	232	240		182	188			246	248	252		139	151	157		203	210	224		110	112	131		167	177			141	166			144	153			104	108	115
I19	Wickhampton	Norfolk	189	193	201		133	135			240	242			186	188	194		244	248			130	151			203	207	224		104	112			174.5	182			141	158	162		142	144	147		93	104	112
I20	Wickhampton	Norfolk	189	193	201	213	135	144	155		229	242			180	186			244	248	252		130	139	151		204	210	224		106	114	119		171	175			147	158	162	166	135	142	144	153	98	104	115
I22	Wickhampton	Norfolk	189	193	213		133	135	155	163	202	232	240		182	188			246	248	252		139	151	157		203	209	224		110	112	131	133	167	177			141	166			144	146			104	108	115
I24	Wickhampton	Norfolk	189	193	213		133	135	155	163	202	232	240		182	188			246	248	252		139	151	157		203	209	224		108	110	131		167	167			141	166			146	153			104	108	115
I25	Wickhampton	Norfolk	193	197	201	206	133	161	163		234	238	240		182	186	194		241	248	250		130	151	155	157	203	204	207		106	119	131		175	186			132	141							104	106	108
I26	Wickhampton	Norfolk	189	193	213		133	135	155	163	202	232	240		182	188			246	248	252		139	151	157		203	209	224		108	110	131		167	177			141	166							104	108	115
I27	Wickhampton	Norfolk	189	191	201	208	133	149	155		229	234	242		180	188	194		244	248			130	151	155		204	209	224		106	117	133		177				158	162	166		147	151			100	104
I28	Wickhampton	Norfolk	189	193	201	213	135	144	155		229	242			180	186			244	248	252		130	139	151		204	210	224		106	114	119		175				158	162	166		135	142	144	153	98	104	115
I29	Wickhampton	Norfolk					149	155	177						186	188	194	198	242	246	250	252	130	139	151		203	204	207	224	105	110	112	131	177				132	141	158		135	144			93	100	115
I30	Wickhampton	Norfolk	189	193	206	213	133	146	163		226	240			182	186	188	194	241	248	250	254	130	151	155		203	204	210		106	114	119	131	175	175			141	158			144	147			104	106	108
Individuals extracted and genotyped a second time to check scoring and estimate errors
E33	Southlake Moor	Somerset	189	201	208		149	151	161		228	230	234	236	186	188			246	250	254		130	137	152		203	204	210		110	112	117	133	167	173	179		147	158			135	147	156		93	108	110
G10	Sutton	Norfolk	191	213			131	149	151		226	230	232		182	188	190		246	248	250		130	151	155		205	207			108	110	112	117	167	173	175		147	164			144	146			93	110	117
G15	Sutton	Norfolk	189	191	195	208	131	149	151		222	230	240		182	186	190		246	248	250		130	151	155		205	209	224		108	110	114	135	167	173	177		141	160			146
I04	Wickhampton	Norfolk	189	191	193		144	149	155		229	240				188	192		248	250			130	139	151		204	210	224		104	112	119		167	177			166				133	142	153		100	108	112
I07	Wickhampton	Norfolk	189	193	201	213	135	144	155		229	242			180	186			244	248	252		130	139	151		205	210	224		104	112	119		167	175			158	162	166		135	142	144	153	98	104	115
I20	Wickhampton	Norfolk	189	193	201	213	135	144	155		229	242			180	186			244	248	252		130	139	151		204	210	224		106	114	119		167	175			147	158	162	166	135	142	144	153	98	104	115
			*highlighted cells = additional alleles observed following repeat genotyping (these are assumed to have failed to amplify during the initial PCR)
[truncated: 13 more columns]
